# Supplementary material for: Fine Mapping and Candidate Gene Identification of a White Flower Gene BrWF3 in Chinese Cabbage (Brassica rapa L. ssp. pekinensis)
Source: Front Plant Sci. 2021 May 7;12:646222. doi: 10.3389/fpls.2021.646222 (PMC8138439; doi:10.3389/fpls.2021.646222)
Supplement: Supplementary file 2 [file Data_Sheet_2.ZIP]

Archive with 1 entries (1 files):
- supplemental figures S6-S9.pptx
