# Supplementary material for: Fine Mapping and Candidate Gene Identification of a White Flower Gene BrWF3 in Chinese Cabbage (Brassica rapa L. ssp. pekinensis)
Source: Front Plant Sci. 2021 May 7;12:646222. doi: 10.3389/fpls.2021.646222 (PMC8138439; doi:10.3389/fpls.2021.646222)
Supplement: Supplementary file 4 [file Data_Sheet_4.ZIP › Supplemental tables-20210408.xlsx]

## Sheet: Supplementary Table S1
Supplementary Table S1. Materials used in this study.
Serial number	Accession name	Flower coor
1	Y641-87	yellow
2	Y640-288	white
3	Y66-83	white
4	SD369	yellow
5	R16-11	yellow
6	Chiifu	yellow
7	Y949M-28-1	yellow
8	Y322-4	yellow
9	Y545-1	yellow
10	SA1	yellow
11	Y352-6	yellow
12	Y399-1	yellow
13	Y635-10	yellow
14	Y636M-3	yellow
15	Y322-23	yellow
16	58	yellow
17	19-Y1096-2	white
18	Y585-2	white
19	M427-1	white
20	SD935	white
21	17-Y51623-8	white
22	SB2	white
23	Y640-281	white
24	F102-2-1-1	white
25	Y806F2-3	white
26	17-Y983-7	white

## Sheet: Supplementary Table S2
Supplementary Table S2. Ion pair information in MetWare carotenoids database.
Compounds	Molecular Weight (Da)	Ion mode	Ionization model	Q1 (Da)	Q3 (Da)	Rt (min)
α-Carotene	536.438	positive	[M+H]+	537.5	123.2	5.95
Antheraxanthin	584.423	positive	[M+H]+	585.5	175.4	2.87
Lycopene	536.438	positive	[M+H]+	537.4	81	8.19
Zeaxanthin	568.428	positive	[M+H]+	569.4	477.5	4.63
Violaxanthin	600.418	positive	[M+H]+	601.4	565.4	1.58
Neoxanthin	600.418	positive	[M+H]+	601.4	565.5	1.91
β-Carotene	536.438	positive	[M+H]+	537.6	177.1	6.24
Lutein	568.428	positive	[M+H-18]+	551.5	175.4	3.95
α-Cryptoxanthin	552.43	positive	[M+H]+	553.5	123.1	5.06
β-Cryptoxanthin	552.433	positive	[M+H]+	553.5	177.4	5.48
(E/Z)-Phytoene	544.501	positive	[M+H]+	545.3	81	4.77
lutein caprate	722.7	positive	[M+H-18]+	705.7	533.5	6
lutein laurate	750.5	positive	[M+H-18]+	733.5	533.3	6.3
lutein myristate	778.8	positive	[M+H-18]+	761.8	533.5	6.56
lutein palmitate	806.8	positive	[M+H-18]+	789.8	533.5	6.82
lutein dimyristate	988.8	positive	[M+H-228]+	761.8	533.5	7.3
lutein dipalmitate	1044.8	positive	[M+H-256]+	789.8	533.5	7.4
lutein oleate	832.7	positive	[M+H-18]+	815.7	533.4	6.4
rubixanthin caprate	706.7	positive	[M+H]+	707.7	535.6	6.51
rubixanthin laurate	734.6	positive	[M+H]+	735.6	535.4	6.74
violaxanthin laurate	800.7	positive	[M+H-18]+	783.7	583.4	5.6
violaxanthin dilaurate	965.7	positive	[M+H]+	966.7	948.8	6.54
violaxanthin-myristate-caprate	964.7	positive	[M+H]+	965.7	947.8	6.69
violaxanthin dimyristate	1020.8	positive	[M+H]+	1021.8	793.7	6.94
violaxanthin-myristate-palmitate	1049	positive	[M+H]+	1050	793.8	7.1
Q1: precursor ion; Q3: characteristic fragment ion; RT: retention time.

## Sheet: Supplementary Table S3
Supplementary Table S3. Standard curve linear equations and correlation coefficients of carotenoids.
Component	Equation	r	Weight	LLOQ	ULOQ
α-Carotene	y = 0.35893 x + 0.00122	0.99842	1 / x	0.05	40
Antheraxanthin	y = 1.06118 x - 0.07647	0.99599	1 / x	0.05	40
Lycopene	y = 0.16141 x + 8.27726e-4	0.99938	1 / x	0.05	40
Zeaxanthin	y = 0.19436 x + 0.00655	0.9965	1 / x	0.1	40
Violaxanthin	y = 3.15847 x + 0.00763	0.99511	1 / x	0.1	40
Neoxanthin	y = 2.48212 x - 0.00832	0.9981	1 / x	0.01	40
β-Carotene	y = 0.62745 x + 0.00632	0.99819	1 / x	0.05	40
Lutein	y = 0.93326 x + 0.00107	0.99894	1 / x	0.05	40
β-Cryptoxanthin	y = 0.37029 x + 0.00228	0.99477	1 / x	0.1	40
(E/Z)-Phytoene	y = 0.02313 x + 0.00257	0.99915	1 / x	0.5	40
LLOQ: lower limit of quantification; ULOQ: quantitative upper limit.

## Sheet: Supplementary Table S4
Supplementary Table S4. Table Primer sequences and genetic information for KASP markers developed in this study.
KASP-SNP marker	Chr	Physical position	Reference base	Mutant base	Primer discription	Primer sequence(5'-3')
BL26	A02	2937386	T	C	Forward 1	FAM-GTCAAATCATCAATGGAACTTGAG
					Forward 2	HEX-CAAAGAAGTGAGAAAATTTGGA
					Reverse	CAAAGAAGTGAGAAAATTTGGG
BL03	A02	4116270	AACATA	AA	Forward 1	FAM-CGTTTTTAATCAAAAAACAACATAT
					Forward 2	HEX-CGTTTTTAATCAAAAAACAACATGC
					Reverse	ACGACGTTTACTGGGCAAAATG
BL07	A02	5290311	A	G	Forward 1	FAM-CACAAGAGACAAGTAATAATTTGAA
					Forward 2	HEX-CACAAGAGACAAATAATGATTTGAG
					Reverse	AGCTCTGTGAATGATAAGGTTC
KBr12	A02	5960985	C	A	Forward 1	FAM-GCCTTGGGAAAAGACTCGC
					Forward 2	HEX-GCCTTGGGAAAAGACTCGA
					Reverse	GGGCATGTGAAGGTGATATTTCGC
BL15	A02	6251724	T	G	Forward 1	FAM-GCTAGATAGAGAATCTGTCCT
					Forward 2	HEX-GCTAGATAGAGAATCTGTCCG
					Reverse	TTCTTTGGTGTTAAAATAAACC
BL40	A02	7491679	G	T	Forward 1	FAM-AAGGGTTTGTATACCGAACAATATC
					Forward 2	HEX-TTTTAAGAAGCCACATTAAATA
					Reverse	TTTTAAGAAGCCACATTAAATG
BL54	A02	7926374	C	G	Forward 1	FAM-GCTTAACTCTCTCATGATATTACG
					Forward 2	HEX-GCTTAACTCTCTCATGATATTACC
					Reverse	GAAACGAGAGAACAAGAAGGAAAC
TXBH01	A02	9419504	G	C	Forward 1	HEX-TAGATTTCGGCTATTTGGGTC
					Forward 2	FAM-TAGATTTCGGCTATTTGGGTG
					Reverse	ACCAAACATGTTCTATCCATAAC
TXBH04	A02	10696175	C	T	Forward 1	FAM-GGCTGGTTTAGGTCCCAGAG
					Forward 2	HEX-GGCTGGTTTAGGTCCCAGAC
					Reverse	TCGTCCTCCGCAGCTACCTCCC
TXBH05	A02	10848388	G	C	Forward 1	HEX-AGCAGGAACTGAGCAGCGTC
					Forward 2	FAM-AGCAGGAACTGAGCAGCGTG
					Reverse	ACCAGACCGATATGATACCGATATC
KBR179	A02	12536553	A	G	Forward 1	HEX-AGTGTTGCCTCTCCTCCTGAGA
					Forward 2	FAM-AGTGTTGCCTCTCCTCCTGAGG
					Reverse	TGCTTTCCAAGGTTTTCAACATGG
TXBH08	A02	12752793	C	G	Forward 1	HEX-AAAAAAATTAGAGCAAATCAAC
					Forward 2	FAM-AAAAAAATTAGAGCAAATCAAG
					Reverse	TGAGAAACTAAATACTGCTAATC
TXBH11	A02	14385773	C	G	Forward 1	HEX-TGCGTTTCCAATAAGCTCACTC
					Forward 2	FAM-TGCGTTTCCAATAAGCTCACTG
					Reverse	GTCGATAAGCAAACGATAACACTC
TXBH13	A02	15066080	G	C	Forward 1	HEX-ACTGATTCTCTTTGACCTCTTC
					Forward 2	FAM-ACTGATTCTCTTTGACCTCTTG
					Reverse	CTTGAAATGCTATTGATTAGATGAG
TXBH17	A02	16444136	G	C	Forward 1	HEX-CCCTCCCTGTTTTCGTTCAC
					Forward 2	FAM-CCCTCCCTGTTTTCGTTCAG
					Reverse	CACAGAATAAGATTTAAGTAATGGAG
TXBH19	A02	17172016	C	G	Forward 1	FAM-CCTCACTAGGAAGGTTAATTTG
					Forward 2	HEX-CCTCACTAGGAAGGTTAATTTC
					Reverse	GAAGGGAAGAATTCTCTTTTTAAG
TXBH23	A02	18630985	C	G	Forward 1	HEX-TTGGAATCACAGAGAAGTTGC
					Forward 2	FAM-TTGGAATCACAGAGAAGTTGG
					Reverse	CCGAAACAAAATTCTGCATTGTGATC
KBr231	A02	19426916	T	C	Forward 1	HEX-GCCGACACGCTTCAGAAGA
					Forward 2	FAM-GCCGACACGCTTCAGAAGG
					Reverse	CATAGGCCAAGCAAGACGAGCATG
TXBH26	A02	19953038	G	C	Forward 1	HEX-CGTAGACGTGACGCTCGTCC
					Forward 2	FAM-CGTAGACGTGACGCTCGTCG
					Reverse	GCTCTTCCTCCCATGGAAATGCG
TXBH30	A02	21716133	G	C	Forward 1	FAM-TCTACCTTGCAGATCTTGACG
					Forward 2	HEX-TCTACCTTGCAGATCTTGACC
					Reverse	GTAATAATGTTTTTCTTTTGTCGTTCG
TXBH31	A02	21953875	G	C	Forward 1	FAM-CCTCCCACTCCTTATCTGCG
					Forward 2	HEX-CCTCCCACTCCTTATCTGCC
					Reverse	ATCATAGCTGAGATAGAAGAGGC
TXBH46	A02	20971801	T	G	Forward 1	HEX-GATGGTGTTGACGCGGATAAT
					Forward 2	FAM-GATGGTGTTGACGCGGATAAG
					Reverse	CTATCGAACTCGCACGATTGTATCTC
TXBH54	A02	21647283	G	C	Forward 1	HEX-ACAACACTACCTCCAATAGCC
					Forward 2	FAM-ACAACACTACCTCCAATAGCG
					Reverse	GGTGTTGTGTTTCTCCATGGAGTTGG
TXBH56	A02	21702758	C	G	Forward 1	FAM-CAAAACGTGAGGAGCAGCAAG
					Forward 2	HEX-CAAAACGTGAGGAGCAGCAAC
					Reverse	AGTGAGGTTGTCTTTTTTAATCTTGTC
TXBH57	A02	21704114	T	C	Forward 1	HEX-TAGTAACAGCTTAGAAAGTAGT
					Forward 2	FAM-TAGTAACAGCTTAGAAAGTAGC
					Reverse	GTGATTCCCAAACAGACATATATAGAG
TXBH58	A02	21709526	C	T	Forward 1	FAM-GTCACAACATATTTAATAGGTCC
					Forward 2	HEX-GTCACAACATATTTAATAGGTCT
					Reverse	GTTTGAAATTTACCGTGCCATG
TXBH62	A02	21715714	A	G	Forward 1	HEX-AGCACTAGCAGAGATTGATTA
					Forward 2	FAM-GCACTAGCAGAGATTGATTG
					Reverse	CCAAACTTTATATCTACCGAAACAGTG
TXBH64	A02	21953339	G	C	Forward 1	FAM-CTCCTTGTTGTCCTTGATGTAG
					Forward 2	HEX-CCTTGTTGTCCTTGATGTAC
					Reverse	TCGGAGATGTACAGCCTCTTGCTAG
TXBH65	A02	22064667	C	G	Forward 1	FAM-TCTGCAGCGTGTTTGTTTGTCG
					Forward 2	HEX-TGCAGCGTGTTTGTTTGTCT
					Reverse	TCGAGCCCTTTGTAGTCGTGTAACG
TXBH73	A02	21874569	T	C	Forward 1	FAM-TCAGTGTAAAGCTCCATTTGAT
					Forward 2	HEX-CAGTGTAAAGCTCCATTTGAC
					Reverse	AACGTGCATTTTAATGACGGATTTAG
TXBH76	A02	21797627	A	G	Forward 1	FAM-CAGCCATATCGTTATAATGCCA
					Forward 2	HEX-GCCATATCGTTATAATGCCG
					Reverse	CTGCCATAATCAATAATAAAAGCTGC
TXBH83	A02	21807238	G	-	Forward 1	CCTTCACATTCCAGTCAGGG
					Forward 2	CCTTCACATTCCAGTCAGGAC
					Reverse	CACATAAAGCAAGAGAAGGGACC
TXBH84	A02	21838069	ATTTTTTTT	ATTTTTTT	Forward 1	GCCAATACTGAATGATAATTTTTTTT
					Forward 2	GCCAATACTGAATGATAATTTTTTTC
					Reverse	TAGATATACAGGTGAAGTAGCATC
TXBH85	A02	21732465	A	G	Forward 1	TGCCGCCGCCTAACCATACA
					Forward 2	GCCGCCGCCTAACCATACG
					Reverse	CGATGGTTCTCGACGGAAACGGCG
TXBH86	A02	21843167	TG	AA	Forward 1	ACTCCACCGAACATGAAAATG
					Forward 2	GACTCCACCGAACATGAAAAAA
					Reverse	TTGTCTCTCTCTCGTCCTTTCTTGTC
SEQ14	A02	21781988	GTTTTTTTTT	GTTTTTTTTTT	Forward	GTGATGTGCTTCTATCGTTGG
					Reverse	ACACAACTTCAGTGTCGATATC
				21805268
				1973
				21807241

## Sheet: Supplementary Table S5
Supplementary Table S5. The primer sequence for qRT-PCR and cloning of the candidate gene in this study.
Primer name	forward primer sequence (5'-3')	reverse primer sequence (5'-3')	Purpose
Bra032956qPCR	GCAAGTAAAAGATCACTTACAAAC	GCTGGAACTGCTTAAGTCTGCT	qRT-PCR
Bra032957qPCR	ATCCATTAACTGGAATGATAGACGC	GTGTCCTTTGGGAAGATCCTACTC	qRT-PCR
Bra032959qPCR	AGATGGTGTTCCTACGCTACTGG	ATCTTCCAGAGAAGTGTGTCCTTAG	qRT-PCR
BrActin	CGGTCCAGCTTCGTCATACTCAGCC	AAATGTGATGTGGATATCAGGAAGG	Internal control
Bra032957	ATGCATTTGTCCTTCTCGCTC	ACAATTAATGTCTACGTACAACATAGC	Cloning gDNA and cDNA

## Sheet: Supplementary Table S6
Supplementary Table S6. Carotenoids analysis in yellow and white petals under non-saponification treatment.
Compounds	Rt (min)	Y-bulk a	W-bulk a
Carotenes
(E/Z)-Phytoene	4.77	Y	Y
β-Carotene	6.24	Y	Y
α-Carotene	5.95	Y	N
Lycopene	8.19	Y	N
Free xanthophylls
Violaxanthin	1.58	Y	Y
Lutein	3.95	Y	Y
Neoxanthin	1.91	Y	Y
Zeaxanthin	4.63	Y	Y
Antheraxanthin	2.87	Y	Y
α-Cryptoxanthin	5.06	Y	Y
β-Cryptoxanthin	5.48	Y	Y
Esters of xanthophylls
lutein caprate	6	Y	N
lutein laurate	6.3	Y	N
lutein myristate	6.56	Y	Y
rubixanthin caprate	6.51	Y	N
lutein palmitate	6.82	Y	Y
violaxanthin laurate	5.6	Y	N
violaxanthin dilaurate	6.54	Y	N
lutein dimyristate	7.3	Y	Y
rubixanthin laurate	6.74	Y	N
lutein dipalmitate	7.4	N	Y
a Y: detected in this sample; N: not detected in this sample.

## Sheet: Supplementary Table S7
Supplementary Table S7. Summary of whole-genome re-sequencing data for BSA-seq.
Catalog	Y640-288	Y641-87	White pool	Yellow pool
Raw reads	120033500	86886744	204071084	209328462
Raw bases	18005025000	13033011600	30610662600	31399269300
Coverage of B.rapa genome	37×	26×	63×	64×
Clean reads	117358382	84494404	198716904	203682306
Clean bases	17603757300	12674160600	29807535600	30552345900
Mapped reads	98837061	70032860	167955288	17024514
Mapped percentage (%)	84.22	82.88	84.52	84.46
Uniquely mapped reads	89282792	63449796	151352166	154998584
Mapped percentage (%)	76.08	75.09	76.16	76.1

## Sheet: Supplementary Table S8
Supplementary Table S8. Candidate regions indentified by BSA-seq analysis.
Candidate region	Location (Mb)	W-pool SNP index	Y-pool SNP index	△SNP-index	P-value
1	A02: 10.40-11.55	0.65	0.34	0.31	<0.05
2	A02: 14.95-16.00	0.17	0.52	-0.35	<0.01
3	A02: 16.15-18.45	0.17	0.52	-0.35	<0.01
4	A02: 18.55-21.05	0.21	0.53	-0.32	<0.01
5	A02: 22.30-23.40	0.66	0.34	0.32	<0.05

## Sheet: Supplementary Table S9
Supplementary Table S9. Genotype data of 135 F2 plants used for initial mapping of BrWF3.
KASP markers	Physical position	F2-1	F2-2	F2-3	F2-4	F2-5	F2-6	F2-7	F2-8	F2-9	F2-10	F2-11	F2-12	F2-13	F2-14	F2-15	F2-16	F2-17	F2-18	F2-19	F2-20	F2-21	F2-22	F2-23	F2-24	F2-25	F2-26	F2-27	F2-28	F2-29	F2-31	F2-32	F2-33	F2-34	F2-35	F2-36	F2-37	F2-38	F2-43	F2-44	F2-45	F2-46	F2-47	F2-48	F2-49	F2-50	F2-51	F2-52	F2-53
BL26	2937386	h	h	b	b	a	b	b	a	a	a	a	h	h	b	h	h	h	b	a	b	h	a	h	h	h	h	h	b	a	b	a	h	h	b	h	h	h	b	h	a	h	h	h	h	h	h	h	h
BL03	4116272	h	h	b	b	a	b	b	h	a	b	a	h	h	b	h	h	h	b	a	b	h	h	h	h	h	h	h	b	a	b	a	h	h	b	h	h	h	b	h	a	h	h	b	h	h	h	h	h
BL07	5290318	h	h	h	b	a	b	b	h	a	b	a	h	h	b	h	h	h	b	a	b	h	h	h	h	h	h	h	h	a	b	a	h	h	b	h	h	h	b	h	a	h	h	b	h	h	h	b	h
KBR12	5960985	h	h	h	b	a	b	b	h	a	b	a	a	h	b	h	h	h	h	a	b	h	h	h	a	h	h	h	h	a	b	a	h	h	b	h	h	h	b	h	a	h	h	b	h	h	b	b	h
BL15	6251724	h	h	h	b	a	b	b	h	a	b	a	a	h	b	h	h	h	h	a	b	h	h	h	a	h	h	h	h	a	b	a	h	h	b	h	h	h	b	h	a	h	h	b	h	h	b	b	h
BL40	7749058	h	h	h	h	a	h	b	h	h	b	a	a	h	b	h	h	h	h	a	b	h	h	a	a	h	h	h	h	a	b	a	h	h	b	a	h	h	b	h	a	h	h	b	h	h	b	b	h
BL54	8505107	h	h	h	a	a	h	b	h	h	b	a	a	h	b	h	h	h	h	a	b	h	h	a	a	h	h	h	h	a	b	a	h	h	b	a	b	a	b	h	a	h	h	b	h	h	b	b	h
TXBH01	9419504	h	h	h	a	a	h	b	h	h	b	a	a	h	b	h	h	h	h	a	b	h	h	a	a	h	h	h	h	a	b	a	h	h	b	a	b	a	b	h	a	h	h	b	h	h	b	b	h
TXBH04	10845498	h	h	h	a	a	h	b	h	h	b	a	a	h	b	h	h	h	h	a	b	h	h	a	h	h	h	h	h	a	b	a	h	h	b	a	b	a	b	h	a	h	h	b	h	h	b	b	h
TXBH05	11006011	h	h	h	a	a	h	b	h	h	b	a	a	h	b	h	h	h	h	a	b	h	h	a	h	h	h	h	h	a	b	a	h	h	b	a	b	a	b	h	a	h	h	b	h	h	b	b	h
KBR179	12536553	h	h	h	a	a	h	b	b	h	b	a	a	h	b	h	h	h	h	a	b	h	h	a	h	h	h	h	h	a	b	a	h	h	b	a	b	a	h	h	a	h	h	b	h	h	b	b	h
TXBH08	13183639	h	h	h	a	a	h	b	b	h	b	a	a	h	b	a	h	h	h	a	b	h	h	a	h	h	h	b	h	a	b	a	h	h	b	a	b	a	h	h	a	h	h	b	h	h	b	b	h
TXBH11	14402329	h	h	h	a	a	h	b	b	h	b	a	a	h	b	a	h	h	h	a	b	h	h	a	h	h	h	b	h	a	b	a	h	h	b	a	b	a	h	h	a	h	h	b	h	h	b	b	h
TXBH13	15486615	h	h	h	a	a	h	b	b	h	b	a	a	b	b	a	h	h	h	a	b	h	h	a	h	h	h	b	h	a	b	a	h	h	b	a	b	a	h	h	a	h	h	b	h	h	b	b	h
TXBH17	16576117	h	h	h	a	a	h	b	b	h	b	a	a	b	b	a	h	h	h	a	b	h	h	a	h	h	h	b	h	a	b	a	h	h	b	a	b	a	h	h	a	h	h	b	h	h	b	b	h
TXBH19	17408797	h	h	h	a	a	h	b	b	h	b	a	a	b	b	a	h	h	h	a	b	h	h	a	h	h	h	b	h	a	b	a	h	h	b	a	b	a	h	h	a	h	h	b	h	h	b	b	h
TXBH23	19076794	h	h	h	a	a	h	b	b	h	b	a	a	b	b	a	h	h	h	a	b	h	h	a	h	h	h	b	h	a	b	a	h	h	b	a	b	a	h	h	a	h	h	b	h	h	b	b	h
KBR231	19426916	h	h	h	a	a	h	b	b	h	h	a	a	b	b	a	h	h	h	a	b	h	h	a	h	h	h	b	h	h	b	a	h	h	b	a	b	a	h	h	a	h	a	b	h	h	b	b	h
TXBH26	19953881	h	h	h	a	a	h	b	b	h	h	a	a	b	b	a	h	h	h	a	b	h	h	a	h	h	h	b	h	h	b	a	h	h	b	a	b	a	h	h	a	h	a	b	h	h	b	b	h
TXBH46	20971801	h	h	h	h	h	h	b	b	h	h	a	a	b	b	a	h	b	h	a	b	h	h	a	h	h	h	b	h	h	b	a	h	h	b	a	b	a	h	h	a	h	a	b	h	h	b	b	h
TXBH54	21647283	h	h	h	h	h	h	b	b	h	h	a	a	b	b	a	h	b	h	a	b	h	h	a	h	h	h	b	h	h	b	a	h	h	b	a	b	a	h	h	a	h	a	b	h	h	b	h	h
TXBH56	21702758	h	h	h	h	h	h	b	b	h	h	a	a	b	b	a	h	b	h	a	b	h	h	a	h	h	h	b	h	h	b	a	h	h	b	a	b	a	h	h	a	h	a	b	h	h	b	h	h
TXBH57	21704114	h	h	h	h	h	h	b	b	h	h	a	a	b	b	a	h	b	h	a	h	h	h	a	h	h	h	b	h	h	b	a	h	h	b	a	b	a	h	h	a	h	a	b	h	h	b	h	h
TXBH58	21709526	h	h	h	h	h	h	b	b	h	h	a	a	b	b	a	h	b	h	a	h	h	h	a	h	h	h	b	h	h	b	a	h	h	b	a	b	a	h	h	a	h	a	b	h	h	b	h	h
TXBH62	21715714	h	h	h	h	h	h	b	b	h	h	a	a	b	b	a	h	b	h	a	h	h	h	a	h	h	h	b	h	h	b	a	h	h	b	a	b	a	h	h	a	h	a	b	h	h	b	h	h
TXBH30	21716133	h	h	h	h	h	h	b	b	h	h	a	a	b	b	a	h	b	h	a	h	h	h	a	h	h	h	b	h	h	b	a	h	h	b	a	b	a	h	h	a	h	a	b	h	h	b	h	h
Brwf3 a		d	d	d	d	d	d	b	b	d	d	d	d	b	b	d	d	b	d	d	d	d	d	d	d	d	d	b	d	d	b	d	d	d	b	d	b	d	d	d	d	d	d	b	d	d	b	d	d
TXBH64	21953339	h	h	h	h	h	h	b	b	h	h	a	a	b	b	a	h	b	h	a	h	h	b	a	h	h	h	b	h	h	b	a	h	h	b	a	b	a	h	h	a	h	a	b	h	h	b	h	h
TXBH65	22103272	h	h	h	h	h	h	b	b	h	a	a	a	b	b	a	h	b	h	a	h	h	b	a	h	h	h	b	a	h	b	a	h	h	b	a	b	a	h	h	a	h	a	b	h	h	b	h	h
TXBH31	22210116	h	h	h	h	h	h	b	b	h	a	a	a	b	b	a	h	b	h	a	h	h	b	a	h	h	h	b	a	h	b	a	h	h	b	a	b	a	h	h	a	h	a	b	h	h	b	h	h
Genotypes samed with Y641-87 were designated as "a", samed with Y640-288 were designated as "b", heterozygous were designated as "h", "u" means missing genotype.
a The phenotype of Brwf3 were used as an marker, "b" means white flower, "d" means yellow flower.
[truncated: 87 more columns]

## Sheet: Supplementary Table S10
Supplementary Table S10. FPKM value of genes in the fine mapping interval.
Gene ID	W-bulk1	W-bulk2	W-bulk3	Y-bulk1	Y-bulk2	Y-bulk3	W-bulk avg a	Y-bulk avg a	Fold change b
Bra032947	7.09	9.08	9.25	8.64	10.33	9.54	8.47333	9.50333	1.12156
Bra032948	0	0	0	0	0	0	0	0
Bra032949	0	0	0	0	0	0	0	0
Bra032950	0	0	0	0	0	0	0	0
Bra032951	108.48	102.68	142.98	235.25	252.15	240.46	118.047	242.62	2.05529
Bra032952	33.06	22.72	22.58	20.92	19.9	24.13	26.12	21.65	0.828867
Bra032953	0	0	0	0	0	0	0	0
Bra032954	17.77	19.36	19.8	19.06	20.1	24.18	18.9767	21.1133	1.11259
Bra032955	0.39	0.4	0.2	0	0.3	0	0.33	0.1
Bra032956	4.86	6.36	5.36	3.2	2.58	2.49	5.52667	2.75667	0.498794
Bra032957	30.28	37.61	35.04	112.18	104.29	92.44	34.31	102.97	3.00117
Bra032958	0.98	1.25	1.68	1.59	2.28	1.36	1.30333	1.74333	1.3376
Bra032959	3.02	2.07	2.32	2.8	2.82	3.98	2.47	3.2	1.29555
a The average of three replicates in W-bulk or Y-bulk.
b Fold change is calculated by deviding W-bulk avg using Y-bulk avg.

[truncated: 3 more sheets: Supplementary Table S11, Supplementary Table S12, Supplementary Table S13]
